# Supplementary material for: Contiguous and accurate de novo assembly of metazoan genomes with modest long read coverage
Source: Nucleic Acids Res. 2016 Jul 25;44(19):e147. doi: 10.1093/nar/gkw654 (PMC5100563; doi:10.1093/nar/gkw654)
Supplement: SUPPLEMENTARY DATA [file supp_gkw654_nar-03607-met-k-2015-File009.xlsx]

## Sheet: Sheet1
Genome length	SMRTcells used	ng50	Total PacBio data used (bp)	Pacbio coverage (X)	Assembly type	Pacbio data source	Illumina data source	Assembly type 2	Downsampling method	Quality alterations	Total contigs	Largest contig (bp)	Total misassemblies	Contigs with misassemblies	Ns per 100kb	Mismatches per 100kb	Indels per 100kb	polishing	quivered	piloned	GAGE stats:	chaff_bases	missing_reference_bases	missing_assembly_bases	missing_assembly_contigs	duplicated_reference_bases	compressed_reference_bases	bad_trim	avg_idy	snps	indels_below_5bp	indels_above_4bp	inversions	relocation	translocation	total_contigs	reference_length	bases_in_fasta	min	max	n10	n25	n50	n75	e-size	corrected_contig_total_contigs	corrected_contig_reference_length	corrected_contig_bases_in_fasta	corrected_contig_min
96714014	10	167488	3486772487	26.8213	hybrid	iso1	abyss	standard	all_data	unaltered	795	1174865	3221	393	2.26	44.46	258.16	none	no	no		1233	1174865	606374	357844	127270	0	224537	143725995	96714014	0	42609750(29.65%)	1384846(1.43%)	0(0.00%)	7207896	14898661	1164932	99.67	27662	258412	1407	41	367	655	3376	143725995	90398136	201	529776
55871190	3	0	756604666	5.82004	hybrid	iso1	platanus	downsampled	0.5	unaltered	906	430094	268	74	0.32	241.22	1547.77	none	no	no		7445	433234	114078	53260	0	0	33084.6	143725995	53780783	0	101176018(70.40%)	20701807(38.49%)	27(2.98%)	610511	12081812	12244288	96.94	132611	881667	2399	45	85	263	3546	143725995	32769531	202	82927
111725239	5	345881	1734469966	13.3421	hybrid	iso1	platanus	downsampled	0.5	unaltered	624	2384391	702	167	1.91	122.73	976.99	none	no	no		7551	2384694	1198149	730757	289047	35544	472385	143725995	111438368	0	35926785(25.00%)	14243045(12.78%)	11(1.76%)	1633373	14368956	6177363	97.99	205739	1739165	4311	36	207	275	5500	143725995	96642978	202	289500
124431676	8	1544662	2619566417	20.1505	hybrid	iso1	platanus	downsampled	0.5	unaltered	442	5692966	1625	176	0.76	79.53	690.17	none	no	no		3028	5687740	5535626	3357069	994473	120140	1.96103e+06	143725995	124337746	0	17205144(11.97%)	7364185(5.92%)	5(1.13%)	3167190	14511064	3301985	98.64	145438	1418703	3749	37	300	302	4910	143725995	115408078	201	352299
129287841	10	3582982	3486772487	26.8213	hybrid	iso1	platanus	downsampled	0.5	unaltered	349	7615074	1863	179	0.83	58.42	543.86	none	no	no		9038	7609614	6188192	4749285	2316484	261097	2.8001e+06	143725995	129175777	0	78807987(54.83%)	76290388(59.06%)	162(46.42%)	1679927	16021875	836576	98.87	54754	527877	1612	27	174	294	2303	143725995	52092521	201	301001
131735077	12	2941315	4566431647	35.1264	hybrid	iso1	platanus	downsampled	0.5	unaltered	306	9455367	2680	191	0.86	42.93	410.54	none	no	no		11583	9455367	7635599	5552513	2685679	654801	3.23066e+06	143725995	131735077	0	6031383(4.20%)	1518236(1.15%)	1(0.33%)	4521967	13632108	896045	99.46	51652	626337	2957	37	347	435	4116	143725995	127603794	201	533553
132714179	15	3047669	5168255800	39.7558	hybrid	iso1	platanus	downsampled	0.5	unaltered	321	11304360	2619	214	0.51	39.88	377.3	none	no	no		4234	11304360	7614216	5623423	2895797	579139	3.49724e+06	143725995	132714179	0	5753300(4.00%)	1486149(1.12%)	3(0.93%)	4944898	13457475	870386	99.51	45370	568050	2827	29	387	408	4053	143725995	128125904	201	748796
135063186	20	3784482	6870856514	52.8527	hybrid	iso1	platanus	downsampled	0.5	unaltered	367	10045561	3574	252	0.4	32.92	298.96	none	no	no		4064	10045561	6706491	4751057	3194771	835101	3.30461e+06	143725995	135063186	0	4793468(3.34%)	1476830(1.09%)	4(1.09%)	6490132	13268855	1034713	99.6	36189	472482	2803	43	391	542	4196	143725995	129231097	201	533742
136689512	25	3783512	8122321185	62.4794	hybrid	iso1	platanus	downsampled	0.5	unaltered	413	10258606	3716	288	0.38	30.1	270.73	none	no	no		9249	10258606	5517085	4745746	3347586	834731	3.2249e+06	143725995	136689512	0	3987238(2.77%)	1450212(1.06%)	5(1.21%)	7464344	13487113	1058971	99.63	32550	432890	2807	43	392	579	4278	143725995	130093077	201	509150
138221438	30	3644919	10060680637	77.3899	hybrid	iso1	platanus	downsampled	0.5	unaltered	443	13162350	3919	302	0.18	29.3	252.79	none	no	no		6846	13162350	9041787	5502139	3334053	881871	4.1557e+06	143725995	138221438	0	4021096(2.80%)	1555509(1.13%)	7(1.58%)	8523046	13054160	1119220	99.66	29761	401850	2844	49	400	557	4366	143725995	130606705	201	557609
84313182	3	61527	756604666	5.82004	hybrid	iso1	platanus	downsampled	0.75	unaltered	1013	969297	498	137	7.28	185.92	1284.63	none	no	no		10078	972831	275550	140924	42033	0	98737.5	143725995	83413828	0	69939859(48.66%)	20694827(24.81%)	19(1.88%)	978389	14441011	10021021	97.36	204564	1455680	3929	44	120	236	5263	143725995	62278317	203	143624
122470505	5	902927	1734469966	13.3421	hybrid	iso1	platanus	downsampled	0.75	unaltered	507	5369823	1091	183	1.34	82.59	701.32	none	no	no		7143	5362506	4005229	1708466	759571	100887	1.33631e+06	143725995	122236430	0	18489159(12.86%)	7570798(6.19%)	5(0.99%)	2578749	15106999	3349057	98.6	150535	1440784	4048	32	256	299	5150	143725995	113629724	201	430442
130079313	8	2839157	2619566417	20.1505	hybrid	iso1	platanus	downsampled	0.75	unaltered	397	13217851	1898	221	0.68	54.25	492.12	none	no	no		6430	13213219	5559089	4579476	1437387	272368	3028037	143725995	129944694	0	9675924(6.73%)	3764731(2.90%)	3(0.76%)	4070115	13785616	1435021	99.07	98284	1041910	3598	39	340	356	4774	143725995	123838037	202	775269
132956452	10	3022258	3486772487	26.8213	hybrid	iso1	platanus	downsampled	0.75	unaltered	374	11951217	2609	235	0.59	39.16	364.61	none	no	no		7859	11951217	6500338	4609365	2539207	594490	3.16804e+06	143725995	132956452	0	5331016(3.71%)	1448605(1.09%)	2(0.53%)	5114908	13659259	898921	99.52	45183	562003	2900	30	347	449	4153	143725995	128372658	201	458417
134651009	12	2916541	4566431647	35.1264	hybrid	iso1	platanus	downsampled	0.75	unaltered	404	9858440	3201	265	0.3	33.21	295.35	none	no	no		5620	9858440	7234222	4742397	2686251	810933	3.16255e+06	143725995	134651009	0	4646223(3.23%)	1533448(1.14%)	2(0.50%)	6307079	13912706	1083933	99.59	37564	474093	2850	38	403	433	4146	143725995	128975065	201	503301
135928561	15	3770592	5168255800	39.7558	hybrid	iso1	platanus	downsampled	0.75	unaltered	428	15129259	3382	295	0.54	31.69	285.59	none	no	no		6354	15129259	15129259	5388133	2732712	882609	4.55667e+06	143725995	135928561	0	4153660(2.89%)	1536149(1.13%)	4(0.93%)	6999273	13758970	1095231	99.62	34807	450181	2762	47	407	497	4129	143725995	129695728	201	648869
138867089	20	2918017	6870856514	52.8527	hybrid	iso1	platanus	downsampled	0.75	unaltered	528	6509813	4006	364	0.36	29.36	234.06	none	no	no		6352	6509813	5390226	4614252	1976911	882303	2.62367e+06	143725995	138867089	0	4044207(2.81%)	1797903(1.29%)	12(2.27%)	8923993	12958094	1288274	99.67	28557	383603	2875	42	433	617	4523	143725995	130828100	201	633698
140363182	25	3062377	8122321185	62.4794	hybrid	iso1	platanus	downsampled	0.75	unaltered	586	7370625	4670	403	0.5	28.44	223.68	none	no	no		5125	7370625	6712551	5164427	2371385	805440	2.98548e+06	143725995	140363182	0	4059550(2.82%)	1606393(1.14%)	3(0.51%)	10554200	12589942	1286677	99.69	28291	367602	2884	44	381	679	4560	143725995	131019352	201	505462
143108023	30	3342796	10060680637	77.3899	hybrid	iso1	platanus	downsampled	0.75	unaltered	687	8006754	5194	461	0.25	27.92	214.75	none	no	no		2522	8006754	7691440	5164902	2787487	780112	3.10096e+06	143725995	143108023	0	4008859(2.79%)	1914443(1.34%)	10(1.46%)	12677950	12519013	1519452	99.7	26809	350911	2926	51	395	629	4705	143725995	131576744	201	607179
98898065	3	128714	756604666	5.82004	hybrid	iso1	platanus	standard	all_data	unaltered	987	1122675	554	179	5	148.02	1078.31	none	no	no		3221	1122675	431231	264068	96882	0	176001	143725995	98898065	0	36358205(25.30%)	3902121(3.95%)	1(0.10%)	1212179	16180453	2440201	98.8	116243	1013150	2909	51	191	276	4414	143725995	94547000	201	339572
126396126	5	1359613	1734469966	13.3421	hybrid	iso1	platanus	standard	all_data	unaltered	475	6499556	1470	219	0.66	64.55	556.48	none	no	no		4969	6499556	4359169	3017212	1232063	156376	1.76623e+06	143725995	126396126	0	9085177(6.32%)	1965722(1.56%)	1(0.21%)	2972434	15392374	1002455	99.32	69931	758614	3131	37	293	387	4365	143725995	122928565	201	640986
131540264	8	2405177	2619566417	20.1505	hybrid	iso1	platanus	standard	all_data	unaltered	416	15548391	2446	256	0.85	46.31	408.98	none	no	no		1965	15548391	15548391	5080977	1720198	419284	3.92855e+06	143725995	131540264	0	5989243(4.17%)	1591668(1.21%)	1(0.24%)	4669725	14287467	840752	99.48	50955	595006	2897	31	318	384	4089	143725995	127090560	201	611884
134060249	10	3585881	3486772487	26.8213	hybrid	iso1	platanus	standard	all_data	unaltered	437	11949025	2551	262	0.44	32.64	301.25	none	no	no		3768	11949025	9027006	5089109	3022950	828979	3.61572e+06	143725995	134060249	0	4624915(3.22%)	1345442(1.00%)	3(0.69%)	5861475	13993934	833051	99.59	37601	477951	2891	31	371	520	4231	143725995	128940235	201	553441
136390448	12	2908439	4566431647	35.1264	hybrid	iso1	platanus	standard	all_data	unaltered	517	9460397	3458	319	0.24	30.8	254.35	none	no	no		3043	9460397	7330185	4576119	2616923	761380	3.06748e+06	143725995	136390448	0	4408399(3.07%)	1605858(1.18%)	7(1.35%)	7432383	13599075	1113577	99.65	32076	411608	2886	38	393	515	4349	143725995	129659349	201	488237
137599564	15	2698858	5168255800	39.7558	hybrid	iso1	platanus	standard	all_data	unaltered	551	15556142	3243	361	0.39	31.09	252.17	none	no	no		1948	15556142	15556142	3900886	2617593	835834	3.55288e+06	143725995	137599564	0	4192655(2.92%)	1593225(1.16%)	7(1.27%)	8031834	13379078	1132025	99.66	32281	401020	2807	44	411	557	4363	143725995	130323114	201	627506
140016541	20	3035680	6870856514	52.8527	hybrid	iso1	platanus	standard	all_data	unaltered	690	9094487	4562	474	1.8	29.51	217.2	none	no	no		1633	9094487	5383820	4397080	2505797	734712	2.74838e+06	143725995	140016541	0	4361610(3.03%)	1613528(1.15%)	3(0.43%)	10474932	12615036	1327429	99.7	27602	354224	2931	47	398	703	4700	143725995	130870767	201	633698
142120303	25	2722340	8122321185	62.4794	hybrid	iso1	platanus	standard	all_data	unaltered	789	7371069	4737	515	0.27	29.31	204.94	none	no	no		2050	7371069	5624078	4159403	2338132	762387	2.65662e+06	143725995	142120303	0	4543528(3.16%)	2003295(1.41%)	9(1.14%)	12278789	12654491	1600330	99.71	26313	341653	2836	67	414	753	4764	143725995	130930750	201	568394
144409742	30	2205550	10060680637	77.3899	hybrid	iso1	platanus	standard	all_data	unaltered	971	8325523	5711	641	0.52	31.4	205.57	none	no	no		305	8325523	5061204	3645179	1557363	537007	2.40248e+06	143725995	144409742	0	6573063(4.57%)	2060642(1.43%)	9(0.93%)	16564987	12172895	1641910	99.71	26743	333874	2951	63	375	835	5015	143725995	129602898	201	398607
137774730	15	2698858	5168255800	39.7558	hybrid	iso1	platanus	standard	all_data	unaltered	543	15567545	3169	353	0.39	13.28	16.53	piloned	yes	no		1948	15565229	15565229	3907812	2623172	837163	3.56173e+06	143725995	137766508	0	3791466(2.64%)	1251927(0.91%)	7(1.29%)	6914768	11593251	1050509	99.93	6588	74281	331	32	234	517	1512	143725995	131611205	201	3354621
140152276	20	3035680	6870856514	52.8527	hybrid	iso1	platanus	standard	all_data	unaltered	676	9108130	4469	470	0.2	14.86	14.59	piloned	yes	no		1656	9108456	5395210	4404613	2513363	738179	2.75881e+06	143725995	140184599	0	3974878(2.77%)	1323601(0.94%)	2(0.30%)	8945502	10799557	1203875	99.95	7080	49102	358	38	251	615	1708	143725995	132394465	201	2620329
142266565	25	2722340	8122321185	62.4794	hybrid	iso1	platanus	standard	all_data	unaltered	773	7390348	4688	502	0.27	15.6	14.48	piloned	yes	no		2526	7391546	5633785	4166218	2345557	764003	2.66746e+06	143725995	142313462	0	4269206(2.97%)	1708448(1.20%)	7(0.91%)	11071737	10641409	1489338	99.96	6805	39019	328	40	216	666	1705	143725995	132197225	201	2620329
144632007	30	2205550	10060680637	77.3899	hybrid	iso1	platanus	standard	all_data	unaltered	960	8351669	5761	629	0.52	16.37	15.3	piloned	yes	no		1060	8352968	5070193	3652107	1561942	537835	2.41397e+06	143725995	144687367	0	6320994(4.40%)	1822810(1.26%)	8(0.83%)	15033225	9922390	1541085	99.96	7243	30790	351	41	230	786	1906	143725995	131231701	201	2212212
131071467	10	2438501	3486772487	26.8213	hybrid	iso1	soap	standard	all_data	unaltered	498	6564691	2056	292	0.7	43.98	436.87	none	no	no		1078	6564691	4603032	4027302	2000456	639594	2.30701e+06	143725995	131071467	0	5387476(3.75%)	1556903(1.19%)	10(2.01%)	3918175	15186676	839768	99.43	48778	656518	4928	33	351	418	6075	143725995	127147376	201	275738
136470978	21	3365305	7880816282	60.6217	hybrid	iso1_high	platanus	quality_adjusted	30x	high	358	10257045	2303	245	0.4	23.13	182.7	none	no	no		6082	10257045	7810490	5635462	3139160	1043245	3.61867e+06	143725995	136470978	0	4201466(2.92%)	828380(0.61%)	2(0.56%)	6581636	12181868	677072	99.74	24493	306385	1338	40	413	583	2892	143725995	131046218	201	1028410
134024633	21	2159000	7880816282	60.6217	hybrid	iso1_low	platanus	quality_adjusted	30x	low	388	8220563	3845	257	0.55	44.76	441.44	none	no	no		7004	8220563	7521491	4369821	2062803	761534	2.83765e+06	143725995	134024633	0	6343703(4.41%)	2565433(1.91%)	4(1.03%)	6443387	14038005	1600447	99.43	50037	660181	5006	43	442	440	6283	143725995	127215713	202	336576
135901965	21	2480177	7880816282	60.6217	hybrid	iso1_mid	platanus	quality_adjusted	30x	mid	389	8381202	3641	264	0.76	30.56	268.51	none	no	no		5849	8381202	7401456	4741818	2113889	856771	2.82187e+06	143725995	135901965	0	4555669(3.17%)	1692457(1.25%)	4(1.03%)	6936386	13537741	1263014	99.64	31833	429019	2766	35	371	483	4121	143725995	129402697	201	558095
95501061	3	88874	756604666	5.82004	hybrid	iso1_to_pseudo	platanus	length_adjusted	all_data	unaltered	1237	1114527	790	206	5.37	123.92	932.09	none	no	no		2056	1114527	374905	211298	65440	0	142171	143725995	95501061	0	38365824(26.69%)	3255706(3.41%)	2(0.16%)	1339413	17311824	2121332	98.99	92062	830091	2360	49	192	345	4231	143725995	91692282	201	378955
125465203	5	891200	1734469966	13.3421	hybrid	iso1_to_pseudo	platanus	length_adjusted	all_data	unaltered	659	3974252	1577	283	0.94	56.23	475.1	none	no	no		576	3974252	2087672	1473899	704224	108438	942335	143725995	125465203	0	9401260(6.54%)	1502526(1.20%)	1(0.15%)	3110406	15834597	799857	99.42	59670	633707	2433	49	275	413	3839	143725995	122253600	201	615248
129838233	8	1269880	2619566417	20.1505	hybrid	iso1_to_pseudo	platanus	length_adjusted	all_data	unaltered	556	5534321	1519	297	1.23	36.72	312.78	none	no	no		2634	5534321	4370627	2339191	1095459	291850	1.52137e+06	143725995	129838233	0	6022701(4.19%)	1165918(0.90%)	6(1.08%)	3772523	15205051	670439	99.59	40343	468223	2357	45	347	431	3832	143725995	126517457	201	568402
132703177	10	1620920	3486772487	26.8213	hybrid	iso1_to_pseudo	platanus	length_adjusted	all_data	unaltered	570	9649850	2228	345	0.64	32.44	258.73	none	no	no		1842	9649850	8659659	2735446	1333720	393857	2.49128e+06	143725995	132703177	0	4888229(3.40%)	1182406(0.89%)	4(0.70%)	5059797	14608345	709238	99.64	34541	408902	2435	37	341	524	3930	143725995	128298161	201	678501
135201542	12	1476069	4566431647	35.1264	hybrid	iso1_to_pseudo	platanus	length_adjusted	all_data	unaltered	667	8658891	2287	408	0.54	31.41	228.39	none	no	no		1828	8658891	7123661	3531561	1295738	443913	2.29252e+06	143725995	135201542	0	4697922(3.27%)	1251429(0.93%)	4(0.60%)	7015283	13868709	845021	99.69	30550	359530	2532	46	370	578	4282	143725995	129200336	201	551704
136513610	15	1511618	5168255800	39.7558	hybrid	iso1_to_pseudo	platanus	length_adjusted	all_data	unaltered	741	9650752	2753	449	1.27	31.16	217.44	none	no	no		1829	9650752	9319842	3790056	1367947	501205	2.5831e+06	143725995	136513610	0	4503830(3.13%)	1382649(1.01%)	7(0.94%)	7832481	13640130	943726	99.7	29750	342511	2538	42	395	592	4310	143725995	129774565	202	617159
138065860	20	1791622	6870856514	52.8527	hybrid	iso1_to_pseudo	platanus	length_adjusted	all_data	unaltered	854	6038464	3517	554	0.72	30.05	194.16	none	no	no		1776	6038464	4898349	2928619	1649106	514538	1.91371e+06	143725995	138065860	0	5310074(3.69%)	1447788(1.05%)	6(0.70%)	10154355	13509662	1095715	99.72	26982	313619	2609	53	401	649	4519	143725995	129275096	201	551516
137766508	15	2698858	5168255800	39.7558	hybrid_quivered	iso1	platanus	standard	all_data	unaltered	543	15565229	3205	355	0.39	12.44	52.9	quivered	yes	no		1948	15565229	15565229	3907812	2623172	837163	3.56173e+06	143725995	137766508	0	3791466(2.64%)	1251927(0.91%)	7(1.29%)	6914768	11593251	1050509	99.93	6588	74281	331	32	234	517	1512	143725995	131611205	201	3354621
140184599	20	3035680	6870856514	52.8527	hybrid_quivered	iso1	platanus	standard	all_data	unaltered	676	9108456	4499	469	0.2	14.03	36.85	quivered	yes	no		1656	9108456	5395210	4404613	2513363	738179	2.75881e+06	143725995	140184599	0	3974878(2.77%)	1323601(0.94%)	2(0.30%)	8945502	10799557	1203875	99.95	7080	49102	358	38	251	615	1708	143725995	132394465	201	2620329
142313462	25	2722340	8122321185	62.4794	hybrid_quivered	iso1	platanus	standard	all_data	unaltered	773	7391546	4716	504	0.27	15.13	30.38	quivered	yes	no		2526	7391546	5633785	4166218	2345557	764003	2.66746e+06	143725995	142313462	0	4269206(2.97%)	1708448(1.20%)	7(0.91%)	11071737	10641409	1489338	99.96	6805	39019	328	40	216	666	1705	143725995	132197225	201	2620329
144687367	30	2205550	10060680637	77.3899	hybrid_quivered	iso1	platanus	standard	all_data	unaltered	960	8352968	5765	629	0.52	15.42	26.31	quivered	yes	no		1060	8352968	5070193	3652107	1561942	537835	2.41397e+06	143725995	144687367	0	6320994(4.40%)	1822810(1.26%)	8(0.83%)	15033225	9922390	1541085	99.96	7243	30790	351	41	230	786	1906	143725995	131231701	201	2212212
140459865	15	6697115	5168255800	39.7558	merged	iso1	platanus	merged	all_data	unaltered	505	18831449	3219	331	0.27	26.7	207.17	none	no	no		1948	18831449	18831449	10002236	6596666	1475119	7.52388e+06	143725995	140459865	0	4390232(3.05%)	1491032(1.06%)	7(1.39%)	10513851	12976036	1067829	99.71	27449	329694	2036	42	393	533	3522	143725995	130723273	201	1632886
140081653	20	11685563	6870856514	52.8527	merged	iso1	platanus	merged	all_data	unaltered	608	27088723	4469	419	1.76	23.93	185.96	none	no	no		1633	27088723	27088723	18367788	11685563	1747574	1.11362e+07	143725995	140081653	0	11463505(7.98%)	1389717(0.99%)	3(0.49%)	17079653	12058294	1195959	99.75	19068	269865	2305	41	339	662	3861	143725995	124478077	201	1230318
147585279	25	10057002	8122321185	62.4794	merged	iso1	platanus	merged	all_data	unaltered	703	25940417	4679	462	0.19	23.27	178.43	none	no	no		2050	25940417	25940417	16908980	7447224	2163729	1.09494e+07	143725995	147585279	0	3327897(2.32%)	1790565(1.21%)	9(1.28%)	15981246	11678988	1488715	99.76	18893	280343	2499	59	351	705	4132	143725995	132783522	201	2129195
148223160	30	16468083	10060680637	77.3899	merged	iso1	platanus	merged	all_data	unaltered	872	21718156	5648	577	0.44	25.15	176.42	none	no	no		305	21718156	21718156	21490178	16468083	3890893	1.26859e+07	143725995	148223160	0	6448540(4.49%)	1913345(1.29%)	9(1.03%)	19752736	11449961	1595958	99.77	20028	260242	2792	56	336	813	4633	143725995	130263765	201	2416404
140551723	15	6697115	5168255800	39.7558	merged	iso1	platanus	merged	all_data	unaltered	498	18846717	3185	321	0.27	12.94	17.23	piloned	yes	yes		1951	18846717	18846717	10005177	6608596	1480158	7.53659e+06	143725995	140551723	0	4018634(2.80%)	1186684(0.84%)	7(1.41%)	9530756	11348431	984511	99.97	7382	20222	341	34	257	545	1489	143725995	131823126	204	2620329
140190475	20	11685563	6870856514	52.8527	merged	iso1	platanus	merged	all_data	unaltered	597	27133792	4433	417	0.16	15.83	25.04	piloned	yes	yes		1634	27133792	27133792	18380705	11700136	1747791	1.11662e+07	143725995	140190475	0	11150314(7.76%)	1198735(0.86%)	2(0.34%)	15567518	10526434	1098833	99.96	8028	23830	343	36	251	615	1620	143725995	125867794	201	3116054
147629349	25	10057002	8122321185	62.4794	merged	iso1	platanus	merged	all_data	unaltered	685	25988863	4550	452	0.19	14.62	14.64	piloned	yes	yes		2526	25988863	25988863	16933182	7456045	2166156	1.09819e+07	143725995	147629349	0	3109690(2.16%)	1568743(1.06%)	6(0.88%)	14825151	10268597	1397073	99.97	7604	16872	328	32	256	652	1632	143725995	133850180	201	3225202
148290322	30	16468083	10060680637	77.3899	merged	iso1	platanus	merged	all_data	unaltered	859	21748895	5601	563	0.44	16.27	20.09	piloned	yes	yes		1061	21748895	21748895	21512609	16481056	3899798	1.27157e+07	143725995	148290322	0	6240490(4.34%)	1702112(1.15%)	8(0.93%)	17746187	9760791	1463949	99.96	8079	17945	344	41	243	771	1803	143725995	132224895	201	4254597
150752791	35	17700158	12856681558	98.8976	merged	iso1	platanus	merged	all_data	unaltered	799	26055639	5623	536	0.39	15.18	14.17	piloned	yes	yes		1061	26055639	26055639	21627461	16907710	8136039	1.42271e+07	143725995	150752791	0	2928325(2.04%)	1654246(1.10%)	7(0.88%)	16943623	9121367	1452001	99.97	7517	12802	377	40	232	769	1777	143725995	135398833	201	4254597
148980981	42	21479187	15744118780	121.109	merged	iso1	platanus	merged	all_data	unaltered	767	27992912	5691	525	0.4	15.09	11.56	piloned	yes	yes		1061	27992912	27992912	25750612	21492665	12467726	1.80075e+07	143725995	148980981	0	2834754(1.97%)	1675584(1.12%)	8(1.04%)	15553393	8645332	1457492	99.97	7670	11274	398	39	234	767	1773	143725995	135266167	201	3320590
140561349	15	6697115	5168255800	39.7558	merged_quivered	iso1	platanus	merged	all_data	unaltered	498	18843368	3194	322	0.27	12.25	54.7	quivered	yes	no		1948	18843368	18843368	10011284	6607402	1480091	7.53724e+06	143725995	140561349	0	4051194(2.82%)	1186498(0.84%)	7(1.41%)	9600836	11257434	989670	99.93	6359	75769	335	35	253	532	1470	143725995	131863837	204	2620329
140207721	20	11685563	6870856514	52.8527	merged_quivered	iso1	platanus	merged	all_data	unaltered	597	27130364	4438	415	0.16	14.93	45.65	quivered	yes	no		1633	27130364	27130364	18381618	11698661	1747452	1.11651e+07	143725995	140207721	0	11172786(7.77%)	1195588(0.85%)	2(0.34%)	15656991	10527339	1103782	99.94	7271	55421	364	38	244	605	1614	143725995	125834783	201	2620329
147674028	25	10057002	8122321185	62.4794	merged_quivered	iso1	platanus	merged	all_data	unaltered	685	25986931	4527	450	0.19	14.5	29.31	quivered	yes	no		2526	25986931	25986931	16932115	7455401	2165997	1.09815e+07	143725995	147674028	0	3136136(2.18%)	1570097(1.06%)	6(0.88%)	14920318	10204457	1396689	99.95	7034	42083	348	44	238	657	1633	143725995	133815590	201	3225202
148366271	30	16468083	10060680637	77.3899	merged_quivered	iso1	platanus	merged	all_data	unaltered	859	21756530	5663	566	0.44	15.63	32.08	quivered	yes	no		1060	21756530	21756530	21511953	16479933	3899716	1.27174e+07	143725995	148366271	0	6253891(4.35%)	1704892(1.15%)	8(0.93%)	17838551	9747504	1468360	99.95	7388	35242	356	42	221	763	1795	143725995	132232392	201	4180493
150817545	35	17700158	12856681558	98.8976	merged_quivered	iso1	platanus	merged	all_data	unaltered	799	26055758	5620	536	0.39	14.41	19.75	quivered	yes	no		1060	26055758	26055758	21634807	16907378	8136182	1.42304e+07	143725995	150817545	0	2941820(2.05%)	1652629(1.10%)	7(0.88%)	17106842	9100270	1445093	99.97	6905	24842	405	38	225	740	1783	143725995	135392443	201	4254597
149071519	42	21479187	15744118780	121.109	merged_quivered	iso1	platanus	merged	all_data	unaltered	767	27992542	5751	526	0.4	14.79	16.61	quivered	yes	no		1060	27992542	27992542	25750200	21492213	12476031	1.80101e+07	143725995	149071519	0	2844087(1.98%)	1674333(1.12%)	7(0.91%)	15648525	8644543	1470973	99.97	7226	20592	434	32	222	751	1791	143725995	135262648	201	3320558
157329693	15	1240794	5168255800	39.7558	self	iso1	none	self_standard	all_data	unaltered	2564	6289879	9665	1624	0	27.64	116.82	none	no	no		4343	1989458	1357371	961471	418111	57450	576671	143725995	139223943	0	17599034(12.24%)	539616(0.39%)	5(0.26%)	24431554	9580245	368659	99.76	13416	251860	807	25	152	599	2803	143725995	120130092	203	1278326
146797601	20	1985891	6870856514	52.8527	self	iso1	none	self_standard	all_data	unaltered	1461	16805439	6034	817	0	19.97	188.92	none	no	no		4977	16805439	16805439	4455092	1704446	184194	3.85178e+06	143725995	146797601	0	10994378(7.65%)	641992(0.44%)	10(0.68%)	24779511	8157169	283266	99.78	13824	244689	1516	23	180	757	3446	143725995	127615675	201	1230318
151875073	25	5375818	8122321185	62.4794	self	iso1	none	self_standard	all_data	unaltered	1305	21050024	7367	807	0	19.79	181.66	none	no	no		5600	21050024	21050024	15640302	4686762	210700	7.53562e+06	143725995	151875073	0	7984942(5.56%)	779411(0.51%)	10(0.77%)	26449445	7105017	509507	99.79	14006	249942	1752	32	187	857	3645	143725995	131260477	202	2129195
157481658	30	8842129	10060680637	77.3899	self	iso1	none	self_standard	all_data	unaltered	1145	21711408	8315	810	0	17.2	158.99	none	no	no		7551	21711408	21711408	14871052	6419394	403928	8.597e+06	143725995	157481658	0	5079189(3.53%)	993827(0.63%)	13(1.14%)	28819593	6275169	527101	99.81	13950	226177	2029	23	205	970	3886	143725995	134894847	201	2416404
160932133	35	8113560	12856681558	98.8976	self	iso1	none	self_standard	all_data	unaltered	922	25749162	9207	738	0	17.14	146.01	none	no	no		5126	25749162	25749162	21602466	8113560	632018	1.14967e+07	143725995	160932133	0	3217354(2.24%)	972240(0.60%)	14(1.52%)	30775807	6168610	503640	99.83	13658	209565	3926	24	215	1098	5679	143725995	136875981	201	1909951
156317345	15	1240794	5168255800	39.7558	self	iso1	none	standard	all_data	unaltered	2477	6294709	9507	1564	0	19.85	25.59	piloned	yes	yes		4777	6294709	4889062	2956910	1077209	104577	1.66159e+06	143725995	156317345	0	13443653(9.35%)	563118(0.36%)	7(0.28%)	38594332	7630685	371341	99.96	7723	18984	297	26	146	770	2460	143725995	125822632	201	2620329
146467510	20	1985891	6870856514	52.8527	self	iso1	none	standard	all_data	unaltered	1447	16840002	6033	804	0	15.87	18.78	piloned	yes	yes		5008	16840002	16840002	4459551	1705972	185209	3.86358e+06	143725995	146467510	0	10882555(7.57%)	643009(0.44%)	9(0.62%)	22779434	7093922	332977	99.97	8170	14130	311	22	158	838	2236	143725995	128486323	202	4254597
151574528	25	5375818	8122321185	62.4794	self	iso1	none	standard	all_data	unaltered	1291	21092706	7312	794	0	16.27	16.31	piloned	yes	yes		5650	21092706	21092706	15663554	4690798	211242	7.55754e+06	143725995	151574528	0	7861325(5.47%)	761184(0.50%)	8(0.62%)	24685700	6259267	551432	99.97	7334	13016	333	28	171	926	2231	143725995	132002551	201	4254597
157209296	30	8842129	10060680637	77.3899	self	iso1	none	standard	all_data	unaltered	1142	21747286	8281	813	0	15.57	14.23	piloned	yes	yes		7553	21747286	21747286	14892527	6422266	405063	8.61872e+06	143725995	157209296	0	4924767(3.43%)	962752(0.61%)	10(0.88%)	26993114	5271543	603349	99.97	7179	12513	363	28	162	1001	2188	143725995	135737279	202	4254597
160792774	35	8113560	12856681558	98.8976	self	iso1	none	standard	all_data	unaltered	921	25799349	9232	738	0	14.85	11.85	piloned	yes	yes		5126	25799349	25799349	21629173	8118372	633415	1.15287e+07	143725995	160792774	0	3056716(2.13%)	955742(0.59%)	11(1.19%)	28876317	4820285	599248	99.97	8118	11288	408	28	178	1118	2164	143725995	137905812	202	2773775
163518400	42	21421114	15744118780	121.109	self	iso1	none	standard	all_data	unaltered	831	25801844	9985	737	0	14.65	9.65	piloned	yes	yes		5627	25801844	25801844	24596323	8144576	1141425	1.32859e+07	143725995	163518400	0	2393527(1.67%)	1138966(0.70%)	16(1.93%)	30882436	4554788	629727	99.98	7908	10436	427	22	187	1210	2159	143725995	138559558	202	4254597
156901454	21	6232274	7880816282	60.6217	self	iso1_high	none	self_quality_adjusted	all_data	high	1232	11881327	8179	831	0	16.75	122.32	none	no	no		5268	11881327	10009368	8557789	4530439	320719	4.82831e+06	143725995	156901454	0	6385110(4.44%)	861437(0.55%)	10(0.81%)	30264060	6806823	465536	99.85	13075	168386	802	23	195	908	2632	143725995	133067785	201	2079735
129396601	21	146246	7880816282	60.6217	self	iso1_low	none	self_quality_adjusted	all_data	low	2164	927934	4207	774	0	22.82	265.42	none	no	no		4632	1606220	828853	606316	209572	39792	341197	143725995	129866505	0	49275598(34.28%)	33081626(25.47%)	6(0.36%)	16222464	13876793	6710142	99.7	12404	224819	792	36	131	563	2691	143725995	84635981	202	526590
151388871	21	6153294	7880816282	60.6217	self	iso1_mid	none	self_quality_adjusted	all_data	med	1296	17838796	7055	824	0	18.48	168.88	none	no	no		5604	17838796	17838796	12115580	6132429	309283	6.44316e+06	143725995	151388871	0	8159128(5.68%)	823411(0.54%)	17(1.31%)	26089404	7237875	406231	99.8	13340	230127	1176	22	199	831	3021	143725995	130991403	202	2317400
151246169	20	1383240	6870856514	52.8527	self	iso1_to_pseudo	none	self_length_adjusted	all_data	unaltered	2259	5330911	6980	1201	0	19.98	170.39	none	no	no		4260	5330911	3812760	2697912	1278894	97035	1.60787e+06	143725995	151246169	0	10235302(7.12%)	822176(0.54%)	14(0.62%)	28721423	8259982	461655	99.8	13924	217762	762	26	171	760	3026	143725995	128688632	201	1630783
156472736	15	1240794	5168255800	39.7558	self_quivered	iso1	none	standard	all_data	unaltered	2477	6293597	9545	1558	0	19.26	52.64	quivered	yes	no		4776	6293597	4888320	2956477	1077019	104567	1.662e+06	143725995	156472736	0	13469668(9.37%)	564942(0.36%)	7(0.28%)	38760717	7580909	369261	99.94	7763	54202	282	24	137	793	2459	143725995	125871193	201	2620329
146769226	20	1985891	6870856514	52.8527	self_quivered	iso1	none	standard	all_data	unaltered	1447	16838112	6090	805	0	15.38	35.91	quivered	yes	no		5009	16838112	16838112	4459485	1706164	185202	3.86315e+06	143725995	146769226	0	10913293(7.59%)	643086(0.44%)	9(0.62%)	23194890	7255441	332879	99.95	6948	37901	317	19	154	822	2218	143725995	128340111	202	2239207
151869887	25	5375818	8122321185	62.4794	self_quivered	iso1	none	standard	all_data	unaltered	1291	21091380	7373	794	0	14.82	29.04	quivered	yes	no		5650	21091380	21091380	15662568	4690671	211168	7.55778e+06	143725995	151869887	0	7873552(5.48%)	760617(0.50%)	8(0.62%)	25043493	6169118	553836	99.96	6382	32898	331	27	161	937	2231	143725995	132049270	201	3231995
157659874	30	8842129	10060680637	77.3899	self_quivered	iso1	none	standard	all_data	unaltered	1142	21749922	8375	811	0	14.46	23.04	quivered	yes	no		7551	21749922	21749922	14891537	6424002	405054	8.62003e+06	143725995	157659874	0	4931071(3.43%)	966937(0.61%)	10(0.88%)	27565732	5230960	608851	99.97	6307	28157	361	28	154	1009	2184	143725995	135773905	201	4180493
161153388	35	8113560	12856681558	98.8976	self_quivered	iso1	none	standard	all_data	unaltered	921	25798807	9287	741	0	14.1	17.95	quivered	yes	no		5126	25798807	25798807	21631769	8118074	633567	1.15296e+07	143725995	161153388	0	3072630(2.14%)	955151(0.59%)	11(1.19%)	29310676	4741343	598833	99.97	7065	22587	432	27	162	1100	2178	143725995	137955051	201	2663683
163794620	42	21421114	15744118780	121.109	self_quivered	iso1	none	standard	all_data	unaltered	831	25801674	10050	737	0	14.07	14.84	quivered	yes	no		5627	25801674	25801674	24596741	8144854	1141413	1.32879e+07	143725995	163794620	0	2406538(1.67%)	1139872(0.70%)	16(1.93%)	31139063	4466569	630434	99.97	7081	19411	453	24	178	1191	2183	143725995	138638433	202	3231995
163553702	42	21421114	15744118780	121.109	self	iso1	none	standard	all_data	unaltered	831	25758547	9969	739	0	17.2	129.43	none	no	no		5389	25758547	25758547	24559932	8140771	1038575	1.32509e+07	143725995	163553702	0	2565348(1.78%)	1147984(0.70%)	16(1.93%)	32797322	5861625	615873	99.84	13666	191745	4398	22	275	1161	6176	143725995	137580251	201	2413597
150643605	35	17700158	12856681558	98.8976	merged	iso1	none	standard	all_data	unaltered	810	26003694	5616	543	0.39	24.38	170.15	none	no	no		305	26003694	26003694	21605397	16891732	8131797	1.41841e+07	143725995	150643910	0	3176881(2.21%)	1882250(1.25%)	9(1.11%)	18754279	10987425	1574132	99.78	19238	257954	4431	54	339	792	6098	143725995	133729267	201	1909924
148817850	42	21479187	15744118780	121.109	merged	iso1	none	standard	all_data	unaltered	773	27946835	5619	528	0.4	23.09	160.49	none	no	no		305	27946835	27946835	25713104	21479187	12437649	1.79592e+07	143725995	148818155	0	3078379(2.14%)	1874128(1.26%)	9(1.16%)	16859921	10552362	1570289	99.79	18752	246767	4868	57	365	776	6496	143725995	133861384	201	2413597
2763413554	276	1708103	168048906095	52.5153	hybrid	CHM1	platanus	standard	longest_30x	unaltered	3674	12499512	not calculated	not calculated	1.3	not calculated	not calculated	none	no	no		not calculated	not calculated	not calculated	not calculated	not calculated	not calculated	not calculated	not calculated	not calculated	not calculated	not calculated	not calculated	not calculated	not calculated	not calculated	not calculated	not calculated	not calculated	not calculated	not calculated	not calculated	not calculated	not calculated	not calculated	not calculated	not calculated	not calculated	not calculated
2828300545	276	4055826	168048906095	52.5153	self_berlin	CHM2	none	self_berlin_mhap	all_data	unaltered	3351	30045963	not calculated	not calculated	0	not calculated	not calculated	none	no	no		not calculated	not calculated	not calculated	not calculated	not calculated	not calculated	not calculated	not calculated	not calculated	not calculated	not calculated	not calculated	not calculated	not calculated	not calculated	not calculated	not calculated	not calculated	not calculated	not calculated	not calculated	not calculated	not calculated	not calculated	not calculated	not calculated	not calculated	not calculated
2852483468	276	9574882	168048906095	52.5153	merged	CHM3	platanus	merged	all_data	unaltered	1228	61126700	not calculated	not calculated	0.25	not calculated	not calculated	none	no	no		not calculated	not calculated	not calculated	not calculated	not calculated	not calculated	not calculated	not calculated	not calculated	not calculated	not calculated	not calculated	not calculated	not calculated	not calculated	not calculated	not calculated	not calculated	not calculated	not calculated	not calculated	not calculated	not calculated	not calculated	not calculated	not calculated	not calculated	not calculated
[truncated: 6 more columns]
