# Supplementary material for: Contiguous and accurate de novo assembly of metazoan genomes with modest long read coverage
Source: Nucleic Acids Res. 2016 Jul 25;44(19):e147. doi: 10.1093/nar/gkw654 (PMC5100563; doi:10.1093/nar/gkw654)
Supplement: SUPPLEMENTARY DATA [file supp_gkw654_nar-03607-met-k-2015-File010.xlsx]

## Sheet: merging join
This is based on the test assembly of 52X PB only assembly and 50% longest reads									The coordinates are based on the merged assembly
ctg1635(3R)	aligns to reference		ctg1683 (2R)	align to the reference		ctg2491(2L)	align to the reference		ctg2496(3L)	align to the reference		ctg2510	align to the reference		ctg2767	align to the reference
1691516	Y		4358359	Y		18709	Y		6132699	Y		27692	Y		1263576	Y
4691969	Y		6043695	Y		1721876	misassembly in hybrid		10848288	Y					1577459	Y
5378503	Y		7128397	Y		6176967	Y		13783877	Y
22183941	Y		10285240	Y		6368763	Y		15132413	Y
23794871	Y		12810660	Y		15142963	Y		16018077	Y
25742995	Y		158413560	Y		20203385	misassembly in hybrid
25750388	Y					2142323234	Y
27711802	Y

## Sheet: misassembly in 3R
Assemblies: 52X PB only assembly and hybrid assembly using longest 30X of the long molecule sequences.
Chromosome ID	START	END	TYPE	ERROR_SOURCE
3R	713876	714337	duplication	PB only
3R	2159521	2160493	duplication	PB only
3R	3529150	3534246	deletion	PB only
3R	4547899	4549070	duplication	hybrid
3R	5513073	5520769	duplication	hybrid
3R	8300953	8305950	duplication	PB only
3R	8312446	8315414	deletion	PB only
3R	14618498	14618505	insertion	PB only
3R	16813321	16813329	insertion	PB only
3R	17161305	17181303	duplication	PB only
3R	19895378	19895383	insertion	PB only
3R	22922659	22923629	duplication	hybrid
3R	27105153	27111285	duplication	hybrid
3R	27308512	27308786	duplication	hybrid
3R	27628573	27628577	insertion	PB only
3R	27780769	27781337	duplication	hybrid
3R	27840634	27840641	duplication	PB only
